# Supplementary material for: The Association of Poor Preoperative Mental Health and Outcomes After Surgical Correction of Adult Spinal Deformity: A Systematic Review and Meta Analysis
Source: J Clin Med. 2025 Aug 5;14(15):5516. doi: 10.3390/jcm14155516 (PMC12347260; doi:10.3390/jcm14155516)
Supplement: Supplementary file 1 [file jcm-14-05516-s001.zip]

Archive with 1 entries (1 files):
- jcm-3765681-supplementary.pdf
